# Supplementary material for: Shape-Persistent Dendrimers
Source: Molecules. 2023 Jul 20;28(14):5546. doi: 10.3390/molecules28145546 (PMC10385424; doi:10.3390/molecules28145546)
Supplement: Supplementary file 1 [file molecules-28-05546-s001.zip]

Archive with 1 entries (1 files):
- molecules-2466085-supplementary.pdf
